# Supplementary material for: Novel hydrazone compounds with broad-spectrum antiplasmodial activity and synergistic interactions with antimalarial drugs
Source: Antimicrob Agents Chemother. 2024 Apr 19;68(6):e01643-23. doi: 10.1128/aac.01643-23 (PMC11620517; doi:10.1128/aac.01643-23)
Supplement: Supplemental data — Tables S1 to S3. [file aac.01643-23-s0002.xlsx]

## Sheet: Supplemental Data 1
Nucleotide Sequences of GST proteins from Plasmodium falciparum, Plasmodium berghei, and Human GST from NIH NCB
Protein	Database	Gene Symbol	Nucleotide Sequence (5’ to 3’)
PfGST	PlasmoDB	PF3D7_1419300	(5′- ATGGGTGACAACATCGTTCTGTACTACTTCGACGCTCGTGGTAAAGCTGAACTGATCCGTCTGATCTTCGCTTACCTGGGTATCGAATACACCGACAAACGTTTCGGTGTTAACGGTGACGCTTTCGTTGAATTCAAAAACTTCAAAAAAGAAAAAGACACCCCGTTCGAACAGGTTCCGATCCTGCAGATCGGTGACCTGATCCTGGCTCAGTCTCAGGCTATCGTTCGTTACCTGTCTAAAAAATACAACATCTGCGGTGAATCTGAACTAAACGAATTCTACGCTGACATGATCTTCTGCGGTGTTCAGGACATCCACTACAAATTCAACAACACCAACCTGTTCAAACAGAACGAAACCACCTTCCTGAACGAAGACCTGCCGAAATGGT…
PbGST	PlasmoDB	PBANKA_1023900	(5′- ATGATGGACAACATCGTTCTGTACTACTTCGACGCTCGTGGTAAAGCTGAACTGATCCGTCTGATCTTCGCTTACCTGCAGGTTAAATACACCGACATCCGTTTCGGTGTTAACGGTGACGCTTTCGCTGAATTCAACAACTTCAAAAAAGAAAAAGAAATCCCGTTCAACCAGGTTCCGATCCTGGAAATCGGTGGTCTGATCCTGGCTCAGTCTCAGTCTATCGTTCGTTACCTGTCTAAAAAATACAACATCTCTGGTAACGGTGAACTGAACGAATTCTACGCTGACATGATCTTCTGCGGTGTTCAGGACATCCACTACAAATTCAACAACACCAACCTGTTCAAACAGAACGAAACCACCTTCCTGAACGAAGAACTGCCGAAATGGT…
hGST	NIH NCBI	NP_665683	(5′- ATGGCTGAAAAACCGAAACTGCACTACTTCAACGCTCGTGGTCGTATGGAATCTACCCGTTGGCTGCTGGCTGCTGCTGGTGTTGAATTCGAAGAAAAATTCATCAAATCTGCTGAAGACCTGGACAAACTGCGTAACGACGGTTACCTGATGTTCCAGCAGGTTCCGATGGTTGAAATCGACGGTATGAAACTGGTTCAGACCCGTGCTATCCTGAACTACATCGCTTCTAAATACAACCTGTACGGTAAAGACATCAAAGAACGTGCTCTGATCGACATGTACATCGAAGGTATCGCTGACCTGGGTGAAATGATCCTGCTCCTCCCGGTATGCCCGCCGGAGGAAAAAGACGCTAAACTGGCTCTGATCAAAGAAAAAATCAAAAACCGTT…

## Sheet: Supplemental Data 2
	Dataset 1: CB-27 dose-response on P. falciparum midgut infection in An. stephensi mosquitoes. The groups were compared by Kruskal-Wallis test with Dunn’s posttest, a=0.05.
	Experiment #	Treatment	N	Mean oocyst # excluding zeros (Range)	% inhibition (mean)	Median oocyst #	% inhibition (median)	P-value related to the DMSO control + 0uM of CB-27	Prevalence	% inhibition (prevalence)
	#1 - 2020	WT	45	5 (0-17)	-	0	-	0.1211	44	-
		DMSO	30	6 (0-40)	-	2	-	-	77	-
		Control + 4 μM of CB-27	59	6 (0-22)	11	0	100	0.0335	42	45
		Control + 2 μM of CB-27	47	8 (0-52)	-	0	100	0.0771	40	47
		Control + 1 μM of CB-27	27	7 (0-21)	-	1	50	>0.9999	63	18
		Control + 0.5 μM of CB-27	35	13 (0-67)	-	0	100	0.168	40	49
		Control + 0.25 μM of CB-27	31	7 (0-20)	-	1	50	>0.9999	58	24
		Control + 0.125 μM of CB-27	30	10 (0-63)	-	0	100	0.1028	40	48
	#2 - 2020	WT	39	3 (0-10)	-	1	-	>0.9999	85	-
		DMSO	40	3 (0-7)	-	2	-	-	88	-
		Control + 5 μM of CB-27	40	1 (0-1)	61	0	100	<0.0001	28	69
		Control + 25 μM of CB-27	41	1 (0-1)	61	0	100	<0.0001	10	89
		Control + 50 μM of CB-27	39	2 (0-2)	21	0	100	<0.0001	5	94
		Control + 100 μM of CB-27	50	0 (0)	100	0	100	<0.0001	0	100
		Control + 200 μM of CB-27	45	1 (0-1)	61	0	100	<0.0001	2	95
	#3 - 2020	WT	66	33 (1-78)	-	33	-	0.4071	100	-
		DMSO	50	27 (1-97)	-	27	-	-	100	-
		Control + 1 μM of CB-27	35	31 (2-99)	-	31	-	>0.9999	100	-
		Control + 2.5 μM of CB-27	35	35 (1-97)	-	35	-	0.5651	100	-
		Control + 5 μM of CB-27	73	26 (0-70)	2	26	36	0.1568	74	26
		Control + 10 μM of CB-27	70	24 (0-61)	11	24	36	0.0641	73	27
	#4 - 2020	WT	53	4 (0-12)	-	2	-	>0.9999	77	-
		DMSO	45	5 (0-29)	-	2	-	-	82	-
		Control + 10 μM of CB-27	51	3 (0-7)	43	0	100	<0.0001	37	55
		Control + 5 μM of CB-27	49	4 (0-13)	27	1	50	0.2353	67	18
		Control + 2.5 μM of CB-27	46	4 (0-14)	8	2	25	0.8671	65	21
		Control + 1 μM of CB-27	41	4 (0-16)	12	1	50	>0.9999	76	8
	Dataset 2: CB-61 dose-response on P. falciparum midgut infection in An. stephensi mosquitoes. The groups were compared by Kruskal-Wallis test with Dunn’s posttest, a=0.05.
	Experiment #	Treatment	N	Mean oocyst # excluding zeros (Range)	% inhibition (mean)	Median oocyst #	% inhibition (median)	P-value related to the DMSO control + 0uM of CB-61	Prevalence	% inhibition (prevalence)
	#1 - 2020	WT	41	3 (0-10)	-	1	-	>0.999999	56	-
		DMSO	35	2 (0-6)	-	1	-	-	69	-
		Control + 50 μM of CB-61	46	1 (0-2)	49	0	100	5e-06	15	78
		Control + 25 μM of CB-61	33	1 (0-2)	48	0	100	8.2e-05	18	74
		Control + 10 μM of CB-61	45	1 (0-2)	44	0	100	1.8e-05	18	74
		Control + 5 μM of CB-61	35	2 (0-6)	15	1	-	>0.999999	66	4
		Control + 2.5 μM of CB-61	34	2 (0-6)	5	1	-	>0.999999	62	10
	#2 - 2020	WT	33	18 (0-55)	-	16	-	>0.999999	100	-
		DMSO	21	20 (0-64)	-	12	-	-	95	-
		Control + 10 μM of CB-61	23	8 (0-20)	59	8	33	0.160115	87	9
		Control + 7.5 μM of CB-61	16	15 (0-53)	29	2.5	79	0.139827	75	21
		Control + 5 μM of CB-61	17	7 (0-22)	65	5	58	0.214031	94	1
		Control + 2.5 μM of CB-61	23	17 (0-51)	18	16	-	>0.999999	100	-
		Control + 1 μM of CB-61	14	7 (0-16)	65	2	88	0.003047	57	40
	#3 - 2022	WT	30	2 (0-7)	-	1	-	0.810954	57	-
		DMSO	32	2 (0-10)	-	1	-	-	72	-
		Control + 10 μM of CB-61	42	1 (0-3)	39	0	100	<0.000001	17	77
		Control + 5 μM of CB-61	43	1 (0-2)	42	0	100	2.6e-05	26	64
		Control + 2.5 μM of CB-61	44	2 (0-5)	37	0	100	0.007769	43	40
		Control + 1 μM of CB-61	43	1 (0-4)	46	0	100	0.000311	35	52
	#4 - 2022	WT	51	43 (4-153)	-	35	-	>0.999999	100	-
		DMSO	33	43 (3-98)	-	37	-	-	100	-
		Control + 10 μM of CB-61	60	8 (0-30)	81	3	92	<0.000001	67	33
		Control + 5 μM of CB-61	66	24 (0-68)	43	9.5	74	9.2e-05	74	26
		Control + 2.5 μM of CB-61	57	30 (0-65)	30	14	62	0.000119	65	35
		Control + 1 μM of CB-61	63	38 (0-109)	10	19	49	0.013051	76	24
	Dataset 3: CB-41 dose-response on P. falciparum midgut infection in An. stephensi mosquitoes. The groups were compared by Kruskal-Wallis test with Dunn’s posttest, a=0.05.
	Experiment #	Treatment	N	Mean oocyst # excluding zeros (Range)	% inhibition (mean)	Median oocyst #	% inhibition (median)	P-value related to the DMSO control + 0uM of CB-41	Prevalence	% inhibition (prevalence)
	#1 - 2023	WT	69	40 (1-146)	-	37	-	0.1095	64	-
		DMSO	41	53 (3-94)	-	54	-	-	85	-
		Control + 10 μM of CB-41	62	37 (0-102)	30	27	50	<0.0001	45	46
		Control + 5 μM of CB-41	66	45 (0-108)	15	21	61	<0.0001	58	31
		Control + 2.5 μM of CB-41	55	47 (0-92)	10	40	26	0.1416	82	1
		Control + 1 μM of CB-41	54	53 (0-136)	-	45	18	0.6567	61	26
	#2 - 2023	WT	55	44 (0-106)	-	37	-	0.4013	89	-
		DMSO	47	51 (0-118)	-	56	-	-	89	-
		Control + 10 μM of CB-41	57	50 (0-128)	2	44	21	>0.9999	49	45
		Control + 5 μM of CB-41	51	52 (0-107)	-	44	21	0.9743	28	69
		Control + 2.5 μM of CB-41	54	55 (0-123)	-	48	15	>0.9999	32	65
		Control + 1 μM of CB-41	54	53 (0-136)	-	45	21	>0.9999	7	92
	#3 - 2023	WT	51	55 (1-114)	-	54	-	0.8324	100	-
		DMSO	37	70 (18-219)	-	69	-	-	100	-
		Control + 10 μM of CB-41	61	59 (0-146)	16	44	36	0.0427	100	-
		Control + 5 μM of CB-41	54	70 (0-144)	-	58	17	0.5867	100	-
		Control + 2.5 μM of CB-41	59	64 (0-156)	9	48	30	0.0262	68	32
		Control + 1 μM of CB-41	53	77 (0-156)	-	63	9	>0.9999	64	36
	Dataset 4: CB-53 dose-response on P. falciparum midgut infection in An. stephensi mosquitoes. The groups were compared by Kruskal-Wallis test with Dunn’s posttest, a=0.05.
	Experiment #	Treatment	N	Mean oocyst # excluding zeros (Range)	% inhibition (mean)	Median oocyst #	% inhibition (median)	P-value related to the DMSO control + 0uM of CB-53	Prevalence	% inhibition (prevalence)
	#1 - 2022	WT	30	2 (0-7)	-	1	-	0.8705	57	-
		DMSO	32	2 (0-10)	-	1	-	-	72	-
		Control + 10 μM of CB-53	45	1 (0-4)	41	0	100	0.0025	40	44
		Control + 5 μM of CB-53	43	2 (0-5)	24	0	100	<0.0001	21	71
		Control + 2.5 μM of CB-53	45	2 (0-2)	37	0	100	0.0364	47	35
		Control + 1 μM of CB-53	43	2 (0-4)	36	0	100	<0.0001	23	68
	#2 - 2022	WT	51	43 (4-153)	-	35	-	>0.9999	100	-
		DMSO	33	43 (3-98)	-	37	-	-	100	-
		Control + 10 μM of CB-53	69	38 (0-129)	11	16	57	0.0056	70	30
		Control + 5 μM of CB-53	42	33 (0-83)	23	20	47	0.0268	76	24
		Control + 2.5 μM of CB-53	54	45 (0-115)	-	16	58	0.0269	70	30
		Control + 1 μM of CB-53	44	45 (0-125)	-	28	24	>0.9999	93	7
	#3 - 2023	WT	69	40 (1-146)	-	37	-	0.2616	100	-
		DMSO	41	53 (3-94)	-	54	-	-	100	-
		Control + 10 μM of CB-53	62	54 (0-144)	-	33	40	0.0849	76	24
		Control + 5 μM of CB-53	62	54 (0-138)	-	40	27	0.2918	81	19
		Control + 2.5 μM of CB-53	63	56 (0-100)	-	34	37	0.0369	67	33
		Control + 1 μM of CB-53	63	65 (0-137)	-	12	78	0.0099	57	43
	#4 - 2023	WT	55	44 (0-106)	-	37	-	0.5955	91	-
		DMSO	47	51 (0-118)	-	56	-	-	98	-
		Control + 10 μM of CB-53	61	57 (0-122)	-	55	2	>0.9999	82	16
		Control + 5 μM of CB-53	52	57 (0-108)	-	48	15	>0.9999	83	16
		Control + 2.5 μM of CB-53	56	58 (0-131)	-	56	1	>0.9999	91	7
		Control + 1 μM of CB-53	58	61 (0-132)	-	47	16	>0.9999	79	19
	Dataset 4: CB-50 and CB-58 dose-response on P. falciparum midgut infection in An. stephensi mosquitoes. The groups were compared by Kruskal-Wallis test with Dunn’s posttest, a=0.05.
	Experiment #	Treatment	N	Mean oocyst # excluding zeros (Range)	% inhibition (mean)	Median oocyst #	% inhibition (median)	P-value related to the DMSO control + 0uM of CB-50/CB-58	Prevalence	% inhibition (prevalence)
	#1 - 2023	WT	51	6 (0-26)	-	0	-	0.0124	43	-
		DMSO	53	26 (0-69)	-	6	-	-	60	-
		Control + 10 μM of CB-50	66	28 (0-74)	-	15	-	>0.9999	65	-
		Control + 5 μM of CB-50	30	31 (0-67)	-	24	-	0.041	87	-
		Control + 2.5 μM of CB-50	66	43 (0-103)	-	26	-	0.057	68	-
		Control + 1 μM of CB-50	56	31 (0-95)	-	18	-	0.4007	73	-
		Control + 10 μM of CB-58	38	37 (0-93)	-	0	100	>0.9999	42	30
		Control + 5 μM of CB-58	27	31 (0-70)	-	31	-	0.0084	96	-
		Control + 2.5 μM of CB-58	62	45 (0-103)	-	27	-	0.1272	66	-
		Control + 1 μM of CB-58	49	32 (0-95)	-	17	-	0.8132	69	-
	#2 - 2023	WT	51	5 (0-11)	-	2	-	0.4589	75	-
		DMSO	47	6 (0-19)	-	4	-	-	83	-
		Control + 10 μM of CB-50	42	6 (0-17)	-	5	-	>0.9999	88	-
		Control + 5 μM of CB-50	49	6 (0-16)	-	5	-	>0.9999	90	-
		Control + 2.5 μM of CB-50	49	7 (0-23)	-	5	-	>0.9999	82	-
		Control + 1 μM of CB-50	46	6 (0-22)	-	5	-	>0.9999	91	-
		Control + 10 μM of CB-58	44	6 (0-13)	-	4	-	>0.9999	71	15
		Control + 5 μM of CB-58	57	5 (0-13)	10	4	-	>0.9999	83	1
		Control + 2.5 μM of CB-58	53	7 (0-25)	-	4	-	>0.9999	79	5
		Control + 1 μM of CB-58	45	6 (0-15)	-	4	-	>0.9999	82	1
	#3 - 2023	WT	33	13 (0-34)	-	9	-	0.2412	85	-
		DMSO	40	21 (0-51)	-	16	-	-	88	-
		Control + 10 μM of CB-50	27	10 (0-26)	52	6	61	0.0527	89	-
		Control + 5 μM of CB-50	37	17 (0-45)	19	15	3	>0.9999	92	-
		Control + 2.5 μM of CB-50	24	13 (0-59)	38	8	48	0.1037	83	5
		Control + 1 μM of CB-50	29	11 (0-36)	48	8	48	0.0564	90	-
		Control + 10 μM of CB-58	39	14 (0-40)	30	12	23	0.9376	90	-
		Control + 5 μM of CB-58	36	22 (0-61)	-	12	26	>0.9999	69	21
		Control + 2.5 μM of CB-58	31	22 (0-46)	-	21	-	>0.9999	87	1
		Control + 1 μM of CB-58	42	20 (0-53)	5	12	23	>0.9999	83	5

## Sheet: Supplemental Data 3
Dataset 1: CB compound dose-response on P. falciparum midgut infection in An. stephensi mosquitoes. The groups were compared by Kruskal-Wallis test with Dunn’s posttest, a=0.05.
Experiment #	Treatment	N	Mean oocyst # excluding zeros (Range)	% inhibition (mean)	Median oocyst #	% inhibition (median)	P-value related to the DMSO control + 0uM of CB compound	Prevalence	% inhibition (prevalence)
CB-27	WT	119	22 (0-78)	-	8	-	>0.9999	90	-
	DMSO	95	17 (0-97)	-	7	-	-	92	-
	Control + 10 μM of CB-27	121	18 (0-61)	44	2	71	0.0021	58	37
	Control + 5 μM of CB-27	122	18 (0-70)	35	3	57	0.0984	71	22
	Control + 2.5 μM of CB-27	81	21 (0-97)	-	6	14	>0.9999	80	12
	Control + 1 μM of CB-27	76	19 (0-99)	-	6	14	>0.9999	87	5
CB-41	WT	124	42 (0-146)	-	37	-	0.0165	96	-
	DMSO	88	52 (0-118)	-	55	-	-	99	-
	Control + 10 μM of CB-41	119	44 (0-128)	15	35	36	0.0003	82	18
	Control + 5 μM of CB-41	117	49 (0-108)	6	32	41	<0.0001	71	28
	Control + 2.5 μM of CB-41	109	51 (0-123)	2	44	19	0.0847	83	17
	Control + 1 μM of CB-41	108	53 (0-136)	-	45	18	0.2954	85	14
CB-50	WT	102	5 (0-26)	-	1	-	0.0016	59	-
	DMSO	100	15 (0-69)	-	5	-	-	71	-
	Control + 10 μM of CB-50	108	18 (0-74)	-	7	-	0.8455	74	-
	Control + 5 μM of CB-50	79	15 (0-67)	-	7	-	0.1456	89	-
	Control + 2.5 μM of CB-50	115	26 (0-103)	-	9	-	0.0584	74	-
	Control + 1 μM of CB-50	102	18 (0-95)	-	8	-	0.1132	81	-
CB-53	WT	81	33 (0-153)	-	16	-	>0.9999	84	-
	DMSO	65	26 (0-98)	-	6	-	-	86	-
	Control + 10 μM of CB-53	114	28 (0-129)	28	1	83	0.0113	58	33
	Control + 5 μM of CB-53	85	26 (0-83)	44	0	100	0.0009	48	44
	Control + 2.5 μM of CB-53	99	29 (0-115)	22	1	83	0.0132	60	31
	Control + 1 μM of CB-53	87	36 (0-125)	5	1	83	0.1112	59	32
CB-58	WT	102	5 (0-26)	-	1	-	0.0019	59	-
	DMSO	100	15 (0-69)	-	5	-	-	71	-
	Control + 10 μM of CB-58	82	17 (0-93)	10	3	50	0.9689	57	19
	Control + 5 μM of CB-58	84	14 (0-70)	-	6	-	0.5043	87	-
	Control + 2.5 μM of CB-58	115	26 (0-103)	-	7	-	0.4696	72	-
	Control + 1 μM of CB-58	94	19 (0-95)	-	6	-	0.6327	76	-
CB-61	WT	81	33 (0-153)	-	16	-	>0.9999	84	-
	DMSO	65	26 (0-98)	-	6	-	-	86	-
	Control + 10 μM of CB-61	102	7 (0-30)	72	0	100	<0.0001	46	47
	Control + 5 μM of CB-61	109	20 (0-68)	23	1	83	0.0011	55	36
	Control + 2.5 μM of CB-61	101	20 (0-65)	23	1	83	0.0008	55	36
	Control + 1 μM of CB-61	106	30 (0-109)	-	1	83	0.0173	60	31
